# Supplementary material for: Characterizing Spatially Continuous Variations in Tissue Microenvironment through Niche Trajectory Analysis
Source: bioRxiv. 2024 Apr 28:2024.04.23.590827. Preprint. [Version 1] doi: 10.1101/2024.04.23.590827 (PMC11071437; doi:10.1101/2024.04.23.590827)
Supplement: Supplement 1 [file media-1.csv]

	cell1	cell2	cell3	cell4	cell5	cell6	cell7	cell8	cell9	cell10	cell11	cell12	cell13	cell14	cell15	cell16	cell17	cell18	cell19	cell20	cell21	cell22	cell23	cell24	cell25	cell26	cell27	cell28	cell29	cell30	cell31	cell32	cell33	cell34	cell35	cell36	cell37	cell38	cell39	cell40	cell41	cell42	cell43	cell44	cell45	cell46	cell47	cell48	cell49
Burn1_TF1	2	2	8	6	5	2	7	1	3	4	0	2	2	1	2	2	6	3	7	5	4	4	3	2	5	13	6	2	12	4	1	1	4	9	4	6	4	2	3	7	2	5	6	1	11	2	2	4	2
Burn2_TF1	4	4	9	3	5	3	2	4	3	3	3	5	6	3	4	2	3	2	4	5	4	0	1	2	4	11	4	4	9	4	2	3	6	5	3	3	2	7	0	3	0	4	1	4	4	3	1	1	3
Burn3_TF1	4	1	6	3	2	3	5	2	4	4	0	4	7	4	1	1	4	7	2	0	3	2	3	2	3	9	1	5	11	4	5	4	4	6	1	8	2	3	3	0	3	4	1	3	7	3	2	5	2
Burn4_TF1	5	3	5	6	3	1	1	3	3	2	1	5	3	2	8	1	3	2	2	0	2	3	2	2	4	11	5	4	6	4	3	1	5	5	4	1	4	3	3	1	1	7	4	2	4	2	1	6	2
A1_TF1	2	4	8	4	1	2	4	3	2	2	0	4	1	4	1	3	8	2	0	1	1	2	5	2	9	17	3	4	9	0	1	7	4	5	2	6	5	1	5	3	2	5	3	0	5	2	1	4	1
A2_TF1	1	3	9	7	2	0	3	3	2	3	4	4	2	3	0	1	2	1	1	3	1	3	1	2	2	8	2	4	3	2	2	1	1	4	1	4	2	6	3	2	2	4	3	0	5	1	2	5	0
A3_TF1	3	2	7	2	4	2	2	2	1	2	2	4	1	1	0	2	8	4	3	1	0	3	2	0	2	6	3	3	7	1	1	4	4	6	4	5	2	2	3	4	8	4	3	2	8	4	4	5	0
A4_TF1	5	1	8	1	3	1	4	7	2	4	1	3	2	1	0	4	4	1	0	2	2	1	2	0	1	6	2	5	7	0	1	2	3	3	2	3	1	2	3	5	0	5	1	3	6	3	3	1	5
A5_TF1	3	3	10	7	0	0	4	4	4	5	0	5	2	6	0	5	7	2	1	3	3	5	9	0	2	11	3	2	12	4	0	4	6	6	0	4	2	4	2	1	2	10	9	1	9	1	3	3	3
A6_TF1	4	1	4	6	2	3	1	1	2	2	0	5	5	1	0	3	2	1	0	0	3	3	2	0	4	7	4	4	7	1	0	0	8	2	2	6	3	2	3	2	1	2	2	0	5	0	1	2	3
B1_TF1	5	2	10	5	0	2	4	2	5	4	0	6	5	2	0	3	3	4	0	0	1	2	2	0	3	11	2	3	4	0	0	0	5	1	0	8	3	3	4	3	0	9	3	0	3	6	0	3	3
B2_TF1	0	2	9	6	6	1	6	2	3	5	0	0	4	3	0	5	5	0	0	0	4	2	4	0	0	9	1	7	11	0	0	1	8	10	0	7	6	5	2	2	0	5	2	0	2	2	0	2	4
B3_TF1	8	2	2	1	0	1	0	1	0	0	0	20	0	1	0	1	0	4	0	0	2	2	1	0	8	0	4	0	0	2	0	4	1	0	0	1	0	2	3	0	0	0	7	0	1	2	0	5	0
B4_TF1	4	2	0	1	0	9	0	6	3	0	8	7	0	1	4	4	0	14	9	2	6	3	0	5	3	3	4	1	3	2	6	1	0	0	3	0	0	0	0	0	4	0	2	2	0	1	8	7	0
B5_TF1	0	3	8	0	7	0	8	4	1	6	1	0	2	3	2	3	8	0	3	3	5	2	5	4	0	13	2	5	21	2	4	0	5	8	1	7	11	2	0	3	2	6	2	0	9	4	1	0	4
B6_TF1	0	0	6	2	0	0	5	0	0	6	0	0	5	0	0	0	8	0	0	0	1	0	1	0	0	16	1	5	10	1	0	1	2	3	0	13	2	2	0	3	0	6	1	0	6	1	0	0	2
B7_TF1	9	1	0	0	0	0	0	0	0	0	0	9	0	0	0	0	0	6	0	0	0	0	0	0	12	0	0	0	0	0	0	0	0	0	0	0	0	0	2	0	0	0	2	0	0	0	0	7	0
B8_TF1	2	0	10	9	4	0	14	0	0	3	0	13	5	0	0	0	5	5	0	0	0	0	2	0	12	19	0	10	7	1	0	1	8	8	0	7	7	2	0	2	0	13	0	0	12	0	0	10	1
B9_TF1	0	0	5	4	5	0	5	0	0	8	0	0	6	0	0	0	5	0	0	0	0	0	0	0	0	14	0	6	6	0	0	0	5	4	0	7	5	0	0	0	0	8	0	0	5	0	0	0	0
B10_TF1	0	0	10	4	0	0	4	0	0	1	0	0	4	0	0	0	7	0	0	0	0	0	0	0	0	8	0	2	6	0	0	0	3	6	0	9	2	0	0	0	0	3	0	0	4	0	0	0	0
B11_TF1	0	0	15	5	1	0	2	0	0	0	0	0	2	0	0	0	3	0	0	0	0	0	0	0	0	5	0	4	6	0	0	0	4	2	0	10	1	0	0	0	0	4	0	0	9	0	0	0	0
B12_TF1	2	0	0	0	0	0	0	0	0	0	0	4	0	0	0	0	0	5	0	0	0	0	0	0	6	0	0	0	0	0	0	0	0	0	0	0	0	0	0	0	0	0	0	0	0	0	0	4	0
B13_TF1	6	0	0	0	0	0	0	0	0	0	0	6	0	0	0	0	0	3	0	0	0	0	0	0	0	0	0	0	0	0	0	0	0	0	0	0	0	0	0	0	0	0	0	0	0	0	0	6	0
B14_TF1	4	0	0	0	0	0	0	0	0	0	0	2	0	0	0	0	0	4	0	0	0	0	0	0	2	0	0	0	0	0	0	0	0	0	0	0	0	0	0	0	0	0	0	0	0	0	0	1	0
C1_TF1	0	0	9	6	1	0	2	0	0	4	0	0	2	0	0	0	5	0	0	0	0	0	0	0	0	5	0	1	11	0	0	0	4	5	0	1	0	0	0	0	0	10	0	0	5	0	0	0	0
C2_TF1	0	0	7	8	0	0	7	0	0	0	0	0	1	0	0	0	8	0	0	0	0	0	0	0	0	15	0	3	18	0	0	0	6	3	0	5	0	0	0	0	0	5	0	0	6	0	0	0	0
C3_TF1	0	0	8	6	0	0	4	0	0	0	0	0	0	0	0	0	3	0	0	0	0	0	0	0	0	9	0	3	10	0	0	0	1	3	0	7	0	0	0	0	0	5	0	0	6	0	0	0	0
C4_TF1	0	0	8	5	0	0	4	0	0	0	0	0	0	0	0	0	0	0	0	0	0	0	0	0	0	9	0	4	14	0	0	0	0	1	0	5	0	0	0	0	0	5	0	0	8	0	0	0	0
C5_TF1	0	0	9	0	0	0	0	0	0	0	0	0	0	0	0	0	0	0	0	0	0	0	0	0	0	6	0	1	9	0	0	0	0	0	0	5	0	0	0	0	0	2	0	0	3	0	0	0	0
D1_TF1	9	0	0	0	0	1	0	0	0	0	0	1	0	0	0	0	0	1	0	0	0	0	0	0	5	0	0	0	0	0	0	0	0	0	0	0	0	0	0	0	0	0	0	0	0	0	0	6	0
D2_TF1	6	0	0	0	0	2	0	0	0	0	0	2	0	0	0	0	0	8	0	0	0	0	0	0	11	0	0	0	0	0	0	0	0	0	0	0	0	0	0	0	0	0	0	0	0	0	0	7	0
D3_TF1	0	0	0	0	0	1	0	0	0	0	0	2	0	0	0	0	0	3	0	0	0	0	0	0	4	0	0	0	0	0	0	0	0	0	0	0	0	0	0	0	0	0	0	0	0	0	0	2	0
D4_TF1	1	0	0	0	0	0	0	0	0	0	0	1	0	0	0	0	0	4	0	0	0	0	0	0	3	0	0	0	0	0	0	0	0	0	0	0	0	0	0	0	0	0	0	0	0	0	0	3	0
D5_TF1	2	0	0	0	0	1	0	0	0	0	0	1	0	0	0	0	0	0	0	0	0	0	0	0	4	0	0	0	0	0	0	0	0	0	0	0	0	0	0	0	0	0	0	0	0	0	0	3	0
D6_TF1	3	0	0	0	0	1	0	0	0	0	0	0	0	0	0	0	0	2	0	0	0	0	0	0	5	0	0	0	0	0	0	0	0	0	0	0	0	0	0	0	0	0	0	0	0	0	0	6	0
Target1	8	1	5	3	0	2	2	5	2	1	4	1	3	4	8	1	4	0	1	5	2	2	3	8	5	8	2	3	5	0	11	2	8	4	1	5	2	1	2	5	2	2	0	4	5	4	1	3	1
Target2	0	3	8	8	0	2	5	2	1	3	0	1	7	2	9	3	8	0	4	5	1	3	2	3	1	13	5	9	6	0	2	2	4	2	3	9	3	5	3	5	3	6	2	1	8	2	1	0	1
Target3	6	4	8	6	4	1	4	0	1	5	2	5	5	2	3	2	3	2	2	4	3	3	3	0	7	8	3	4	10	2	1	3	7	2	5	10	2	1	3	3	3	4	1	1	2	3	4	4	4
Target4	0	1	9	6	3	0	3	4	0	10	1	0	7	6	2	3	1	0	5	6	7	0	4	2	0	10	3	7	10	2	3	1	8	8	1	4	6	4	2	1	3	3	6	1	6	4	5	0	4
Target5	4	0	7	7	0	0	3	0	0	0	0	3	0	0	0	0	0	4	0	0	0	0	0	0	6	12	0	4	8	0	0	0	0	1	0	6	0	0	0	0	0	6	0	0	6	0	0	4	0
Target6	5	0	8	4	5	2	1	5	1	4	1	3	4	3	2	1	3	5	2	0	3	4	3	1	1	10	4	4	6	1	0	2	4	4	2	3	4	0	2	2	1	2	4	3	4	1	3	2	1
Target7	4	4	9	7	1	3	3	3	4	0	0	7	3	0	3	3	7	10	3	3	3	2	3	3	8	6	2	3	4	2	0	3	3	1	2	6	2	1	3	2	2	3	0	1	4	1	1	6	0
Target8	0	0	2	0	0	0	0	0	0	0	0	0	0	0	0	0	0	0	0	0	0	0	0	0	0	0	0	0	0	0	0	0	0	0	0	0	0	0	0	0	0	0	0	0	1	0	0	1	0
Target9	6	2	7	4	8	9	3	5	4	9	3	6	5	9	13	6	0	8	6	4	10	3	6	7	5	7	14	1	8	13	13	4	5	1	1	2	9	4	3	6	2	5	6	4	8	2	5	5	7
Target10	0	0	24	9	3	0	10	0	0	0	0	0	8	0	0	0	12	0	0	0	0	0	0	0	0	21	0	17	23	0	0	0	8	12	0	25	0	0	0	0	0	23	0	0	14	0	0	0	0
Target11	0	0	9	9	0	0	2	0	0	4	0	0	3	0	0	0	5	0	0	0	0	0	0	0	0	9	0	4	10	0	0	0	6	3	0	5	0	0	0	0	0	9	0	0	11	0	0	0	0
Target12	5	3	12	6	2	2	6	4	5	1	0	4	3	6	0	3	4	5	0	0	6	3	7	0	4	15	1	6	4	5	0	4	6	4	0	6	1	3	3	3	2	3	1	0	7	0	0	2	5
Target13	7	4	6	8	5	3	11	2	3	2	4	3	4	3	0	4	3	10	3	3	4	4	6	2	5	6	3	4	12	4	3	6	6	6	3	7	3	4	1	3	2	9	3	1	14	3	2	6	6
Target14	3	3	11	2	6	1	3	4	3	2	0	2	3	3	0	2	4	1	0	0	4	4	0	0	3	12	3	11	12	3	0	1	4	2	0	3	2	1	3	1	0	7	1	0	11	4	0	0	0
Target15	5	1	5	6	2	1	6	3	2	2	0	5	1	2	0	0	2	2	0	0	4	2	2	0	4	6	2	2	8	0	1	5	3	1	0	6	1	4	2	2	0	7	4	0	6	3	0	2	1
Target16	1	0	0	1	1	1	0	1	0	1	0	3	0	0	1	0	1	1	3	2	0	2	0	1	1	1	2	4	3	2	0	0	0	0	0	3	2	1	2	1	0	5	0	2	2	2	1	2	2
Target17	5	1	10	6	5	2	6	2	3	2	3	7	2	3	1	0	4	4	1	2	0	3	2	1	1	9	5	1	7	0	2	3	4	7	2	3	2	2	2	0	2	9	2	3	6	2	2	2	3
Target18	6	3	10	5	7	5	4	9	7	7	3	8	6	2	3	3	7	8	2	9	3	3	3	2	2	19	7	7	8	3	4	7	10	6	5	8	2	3	8	4	4	7	6	6	12	3	2	5	9
Target19	0	0	15	4	0	0	7	0	0	0	0	0	0	0	0	0	0	0	0	0	0	0	0	0	0	12	0	9	21	0	0	0	0	3	0	14	0	0	0	0	0	7	0	0	10	0	0	0	0
Target20	0	0	6	2	0	0	4	0	0	0	0	0	0	0	0	0	0	0	0	0	0	0	0	0	0	8	0	5	8	0	0	0	0	3	0	7	0	0	0	0	0	6	0	0	3	0	0	0	0
Target21	3	3	17	5	1	3	12	2	6	1	0	6	3	2	0	3	2	7	1	0	1	8	5	0	3	15	3	10	17	5	0	5	2	4	0	17	3	4	2	6	0	7	5	0	13	4	0	6	5
Target22	1	9	14	7	5	4	3	7	3	3	7	1	7	7	7	3	5	2	8	5	7	3	11	4	0	15	8	6	15	5	4	6	10	7	4	11	8	5	7	7	10	5	11	7	17	6	8	1	5
Target23	1	1	8	0	0	1	1	6	1	2	4	1	3	0	5	3	3	0	15	23	1	0	0	27	2	5	0	4	2	1	19	1	2	3	9	4	1	2	0	1	7	7	2	12	2	3	38	3	2
Target24	2	2	7	3	2	3	1	3	0	1	8	2	0	2	3	2	5	0	5	3	2	2	1	0	3	8	0	1	5	1	5	2	4	3	3	0	1	5	1	1	2	1	0	3	4	3	3	2	1
Target25	5	4	8	1	4	2	4	2	2	3	0	1	4	2	0	0	7	1	0	0	1	1	0	0	6	6	4	8	8	2	0	4	3	6	0	6	5	5	0	4	0	5	3	0	11	1	0	4	3
Target26	3	5	7	4	1	3	3	4	3	3	0	5	1	2	0	2	6	5	0	0	4	8	6	0	5	9	2	8	7	5	0	3	6	3	0	2	1	1	3	3	0	5	1	0	4	4	0	4	3
Target27	5	0	0	0	0	1	0	0	0	0	0	8	0	0	0	0	0	4	0	0	0	0	0	0	3	0	0	0	0	0	0	0	0	0	0	0	0	0	0	0	0	0	0	0	0	0	0	3	0
Target28	1	3	9	4	3	4	2	1	3	0	4	4	3	6	4	1	2	1	3	1	3	3	4	5	2	8	2	8	12	3	1	3	3	4	5	3	2	5	2	3	3	4	3	5	6	1	3	2	2
Target29	5	0	0	0	0	1	0	0	0	0	0	2	0	0	0	0	0	4	0	0	0	0	0	0	3	0	0	0	0	0	0	0	0	0	0	0	0	0	0	0	0	0	0	0	0	0	0	2	0
Target30	0	0	0	0	0	0	0	0	0	0	0	0	0	0	0	0	0	2	0	0	0	0	0	0	2	0	0	0	0	0	0	0	0	0	0	0	0	0	0	0	0	0	0	0	0	0	0	1	0
Target31	6	3	14	2	11	3	4	8	4	7	1	3	6	2	5	8	2	1	4	2	4	4	3	2	4	7	3	8	11	8	5	4	10	9	2	7	3	2	2	3	5	5	7	6	8	5	5	0	6
Target32	0	0	20	2	0	0	4	0	0	0	0	0	0	0	0	0	0	0	0	0	0	0	0	0	0	28	0	6	18	0	0	0	0	0	0	14	0	0	0	0	0	15	0	0	12	0	0	0	0
Target33	3	5	13	5	5	4	4	2	4	6	4	6	4	3	2	9	7	6	6	0	5	4	2	7	5	9	4	8	11	1	2	3	10	9	5	4	1	4	5	2	6	3	3	4	7	5	6	2	7
Target34	0	0	5	2	0	0	1	0	0	0	0	0	0	0	0	0	0	0	0	0	0	0	0	0	0	8	0	0	10	0	0	0	0	0	0	8	0	0	0	0	0	4	0	0	2	0	0	0	0
Target35	5	0	27	7	2	1	11	0	0	6	0	20	6	0	0	0	10	12	0	0	0	0	0	0	12	29	0	9	19	0	0	0	2	15	0	25	3	0	0	0	0	18	0	0	22	0	0	12	0
Target36	0	0	5	0	0	0	2	0	0	0	0	0	0	0	0	0	0	0	0	0	0	0	0	0	0	6	0	0	8	0	0	0	0	0	0	8	0	0	0	0	0	6	0	0	0	0	0	0	0
Target37	0	0	13	4	7	0	4	0	0	3	0	0	5	0	0	0	6	0	0	0	0	0	0	0	0	15	0	9	17	0	0	0	14	6	0	6	1	0	0	0	0	12	0	0	11	0	0	0	0
Target38	0	0	13	5	2	0	4	0	0	5	0	0	4	0	0	0	7	0	0	0	0	0	0	0	0	10	0	6	6	0	0	0	1	9	0	7	0	0	0	0	0	5	0	0	7	0	0	0	0
Target39	0	0	9	5	1	0	10	0	0	2	0	0	2	0	0	0	2	0	0	0	0	0	0	0	0	10	0	4	13	0	0	0	9	8	0	6	4	0	0	0	0	1	0	0	8	0	0	0	0
Target40	0	0	6	5	3	0	3	0	0	3	0	0	4	0	0	0	5	0	0	0	0	0	0	0	0	8	0	6	12	0	0	0	6	7	0	4	2	0	0	0	0	3	0	0	7	0	0	0	0
Target41	0	0	8	4	0	0	4	0	0	1	0	0	4	0	0	0	5	0	0	0	0	0	0	0	0	8	0	3	11	0	0	0	5	3	0	8	0	0	0	0	0	4	0	0	4	0	0	0	0
Target42	0	0	8	8	4	0	7	0	0	9	0	0	6	0	0	0	12	0	0	0	0	0	0	0	0	19	0	11	12	0	0	0	7	4	0	5	2	0	0	0	0	15	0	0	7	0	0	0	0
Target43	2	0	0	0	0	0	0	0	0	0	0	10	0	0	0	0	0	2	0	0	0	0	0	0	3	0	0	0	0	0	0	0	0	0	0	0	0	0	0	0	0	0	0	0	0	0	0	5	0
Target44	3	0	0	0	0	0	0	0	0	0	0	4	0	0	0	0	0	6	0	0	0	0	0	0	7	0	0	0	0	0	0	0	0	0	0	0	0	0	0	0	0	0	0	0	0	0	0	1	0
Target45	7	2	0	0	0	0	0	0	2	0	0	2	0	0	0	0	0	3	0	0	0	3	0	0	6	0	0	0	0	0	0	0	0	0	0	0	0	0	0	0	0	0	0	0	0	0	0	3	0
Target46	4	3	15	4	3	4	6	6	3	4	7	3	2	2	3	0	7	0	1	5	2	1	5	3	1	8	2	6	9	2	2	2	4	1	1	3	5	1	2	0	4	6	1	2	4	6	3	1	5
Target47	2	3	8	12	13	0	11	0	0	8	1	1	12	7	0	2	13	2	0	1	0	1	10	2	0	9	2	14	7	3	0	6	8	4	0	6	7	3	0	5	0	5	0	1	9	5	0	0	8
Target48	10	4	0	0	0	5	0	5	7	0	5	7	0	1	6	4	0	2	5	9	6	4	0	4	4	0	2	0	0	1	7	1	0	0	4	0	0	0	3	0	4	0	9	7	0	0	2	2	1
Target49	2	4	13	9	8	0	8	3	1	1	3	0	8	3	4	2	5	3	2	3	2	7	5	4	1	14	4	3	9	5	7	5	6	3	2	6	6	6	5	2	2	5	4	5	7	5	1	1	3
Target50	2	5	8	4	1	1	4	5	1	10	0	6	3	7	0	6	6	3	3	4	2	4	3	0	8	6	4	7	7	4	0	1	8	4	0	3	5	4	6	4	4	8	5	2	6	1	6	5	3
HK1	3	1	0	0	0	2	1	1	0	0	0	1	1	3	2	1	2	4	1	1	1	1	0	2	0	3	1	4	4	1	1	0	2	1	0	0	1	2	3	1	4	6	0	0	2	2	1	1	8
HK2	0	0	5	3	1	0	6	0	0	1	0	2	1	0	1	0	0	1	0	2	1	0	1	1	1	6	0	3	4	0	0	0	3	3	0	0	2	2	2	2	2	1	0	1	11	1	0	2	4
HK3	2	3	10	5	6	3	7	1	1	8	0	4	5	6	1	3	4	3	0	4	4	5	0	0	3	10	2	6	9	2	1	1	3	4	3	2	4	6	2	3	3	1	2	7	9	0	2	5	4
HK4	10	4	25	6	7	10	4	5	5	5	11	13	5	5	3	1	10	2	6	10	7	4	6	4	5	19	8	6	18	4	11	9	8	7	7	7	5	7	6	8	4	10	3	5	9	3	7	3	4
HK5	5	3	13	9	8	5	6	5	1	9	9	8	10	6	6	2	5	9	4	3	8	7	8	8	8	12	4	15	15	6	7	12	18	3	2	12	7	6	13	11	5	7	7	6	11	10	7	7	5
HK6	4	3	10	3	3	2	5	3	4	1	4	2	2	5	6	3	4	5	3	1	3	2	2	3	3	12	2	11	12	1	6	2	4	3	2	4	5	3	0	1	5	7	3	1	7	1	5	1	2
HK7	4	7	10	5	4	6	2	6	7	7	2	7	3	6	4	5	5	3	2	5	3	5	4	6	3	8	4	8	10	6	5	5	8	5	5	7	4	7	8	12	5	9	6	8	10	2	4	6	4
HK8	0	0	0	0	0	0	0	0	0	0	0	0	0	0	0	0	0	0	0	0	0	0	0	0	0	0	0	0	0	0	0	0	0	0	0	0	0	0	0	0	0	0	0	0	0	0	0	0	0
HK9	6	3	13	8	5	3	4	7	6	4	12	8	13	6	7	3	9	8	5	4	11	3	7	10	4	21	3	14	11	5	10	12	10	8	9	8	13	6	9	9	11	16	7	10	14	11	7	6	7
HK10	0	13	18	13	8	17	17	14	26	26	26	8	13	14	5	8	16	8	18	9	15	15	34	8	16	24	17	13	23	11	10	8	8	10	9	13	17	13	7	19	5	17	13	20	14	12	14	18	10
HK11	0	0	5	5	0	1	1	0	0	0	0	1	0	1	0	0	2	0	0	0	0	0	1	0	0	3	0	5	1	0	0	0	0	0	0	2	3	0	0	0	0	0	0	0	1	0	0	0	0
HK12	0	0	0	0	0	0	2	1	0	0	0	0	1	1	2	0	1	0	0	0	1	0	1	0	1	2	1	0	0	0	0	0	2	0	0	0	0	0	0	0	0	0	0	0	0	0	0	0	0
HK13	0	0	0	0	0	0	1	0	0	0	0	0	0	0	0	0	0	0	0	0	0	0	0	0	0	0	0	0	0	0	0	2	2	0	0	0	0	0	0	0	0	0	0	0	0	0	0	0	0
HK14	1	2	8	5	3	3	3	3	0	6	3	1	2	5	4	2	7	1	2	3	2	8	2	4	4	6	3	6	14	2	2	1	3	9	2	6	5	5	4	6	3	4	6	2	10	1	1	4	5
HK15	6	1	12	12	9	5	8	3	7	5	9	8	9	3	4	2	10	9	9	9	10	8	9	4	16	11	12	9	10	9	7	7	5	12	6	15	3	15	3	10	5	11	5	3	11	12	8	11	8
HK16	9	5	11	4	1	3	4	1	2	7	0	4	4	5	5	2	8	6	1	5	4	2	1	3	4	6	4	2	10	2	0	1	3	4	1	6	3	4	5	1	6	7	2	1	5	4	0	5	7
HK17	2	2	8	6	3	3	5	6	4	3	4	2	4	1	6	7	5	5	0	6	6	1	6	2	3	12	4	9	5	3	1	1	4	5	3	8	8	4	5	1	2	9	3	6	9	0	0	4	9
HK18	3	1	1	3	2	1	3	1	2	0	0	4	1	0	0	0	4	4	0	1	2	1	1	1	2	4	2	3	6	3	0	1	4	2	0	6	0	0	2	0	3	1	3	0	2	1	0	0	4
HK19	0	0	0	0	0	0	0	0	0	0	0	0	0	0	0	0	0	0	0	0	0	0	0	0	0	0	0	0	0	0	0	0	0	0	0	0	0	0	0	0	0	0	0	0	0	0	0	0	0
HK20	0	0	3	0	0	0	0	0	0	0	0	0	0	0	0	0	0	0	0	0	0	0	0	1	0	0	0	0	0	0	1	0	1	0	0	0	0	0	0	0	0	0	0	0	0	0	0	0	0
HK21	0	0	3	1	0	0	2	0	0	0	0	3	0	0	1	0	1	0	0	0	0	0	0	0	0	3	1	2	2	0	1	0	4	0	1	0	1	0	0	1	0	0	0	0	4	1	2	0	0
HK22	0	0	6	2	0	0	2	0	0	0	0	0	0	1	0	0	3	2	0	0	1	0	0	1	1	14	2	3	3	0	0	0	5	3	0	2	2	0	0	2	4	1	0	0	3	0	1	0	1
HK23	3	8	17	2	7	3	4	4	7	4	6	6	5	8	7	4	8	9	2	3	1	7	0	3	0	5	2	4	10	3	2	4	2	10	8	8	3	7	7	4	8	9	8	8	12	6	6	3	9
HK24	0	0	0	1	1	0	1	1	0	0	0	0	0	1	0	1	0	0	2	0	1	0	0	0	1	0	0	1	1	1	0	1	0	0	0	0	1	0	1	0	0	0	0	0	0	1	0	0	0
HK25	0	0	1	0	0	2	0	0	0	0	0	0	0	0	0	0	1	0	0	0	0	0	0	0	0	1	0	0	0	0	0	0	0	0	0	0	0	0	0	0	0	0	0	0	0	0	0	0	0
HK26	3	1	7	5	0	1	2	0	2	2	1	0	3	3	2	0	1	9	3	0	0	3	3	2	3	11	3	9	13	3	2	0	3	3	3	4	5	5	1	1	4	3	3	2	4	3	3	0	3
HK27	4	1	3	7	2	1	3	2	0	2	3	2	2	1	0	0	1	2	1	1	1	0	1	1	0	5	1	4	4	1	3	1	5	4	3	2	2	1	3	1	3	0	3	1	3	0	1	0	1
HK28	2	4	9	6	5	4	3	5	4	4	1	4	3	2	2	3	4	2	3	4	2	0	4	1	3	6	3	3	5	4	4	3	3	6	6	3	5	1	7	3	2	8	4	3	8	1	1	5	4
HK29	6	1	19	7	3	6	11	2	1	6	1	7	2	6	1	3	5	2	4	6	7	4	7	3	1	11	3	8	9	2	4	3	5	7	1	5	1	3	4	3	3	4	2	3	12	2	3	4	8
HK30	2	2	5	5	3	1	3	0	1	1	0	2	2	2	0	0	2	5	3	3	1	1	1	1	4	5	3	5	2	1	3	2	1	1	0	5	5	1	3	1	2	0	2	1	4	3	0	3	0
HK31	3	6	12	2	1	1	4	6	6	6	4	7	4	1	2	4	4	5	1	3	3	5	1	3	4	6	3	5	8	6	2	2	3	5	3	2	3	1	0	0	2	9	1	5	4	6	2	5	2
HK32	3	1	6	3	2	2	5	0	0	4	1	5	4	0	0	1	2	2	1	2	1	2	2	4	1	6	2	2	5	2	0	1	0	3	1	5	2	0	0	0	0	4	0	2	6	1	1	0	1
HK33	8	12	21	19	11	13	15	15	8	7	2	11	10	10	7	5	9	10	12	6	18	7	8	3	18	11	8	14	27	20	7	11	6	12	13	20	6	9	14	9	9	19	11	10	12	11	5	13	8
HK34	0	0	4	0	0	3	4	0	0	0	0	0	0	2	2	0	5	0	0	0	2	0	1	1	0	3	2	4	0	0	1	1	1	3	0	0	1	0	0	0	0	0	1	0	1	0	0	0	0
HK35	6	2	10	10	5	3	5	4	0	4	3	2	1	0	1	3	4	1	6	1	5	2	3	4	5	7	3	12	7	2	4	5	9	6	1	5	6	3	8	3	5	5	2	0	5	0	2	3	2
HK36	0	0	2	0	0	0	2	0	0	1	0	0	0	0	1	1	0	0	0	1	0	0	0	0	1	1	0	0	0	0	0	0	0	0	0	1	0	0	0	0	0	0	0	0	1	0	0	1	0
HK37	0	2	10	3	5	3	5	4	3	1	1	6	3	2	2	3	4	5	4	4	2	1	6	6	3	15	3	4	9	2	0	1	4	4	1	11	5	3	7	1	4	3	3	6	5	2	4	1	1
HK38	0	0	3	4	0	1	2	1	0	5	0	3	0	3	0	0	4	2	1	0	0	0	0	2	3	4	1	0	1	0	1	0	3	4	0	2	2	0	2	4	1	3	1	1	6	0	2	1	2
HK39	0	0	0	0	0	0	0	0	0	0	0	0	0	0	0	2	0	1	0	0	0	0	0	0	0	0	0	0	0	0	0	0	0	0	0	0	0	0	0	0	0	0	0	0	0	0	0	0	0
HK40	7	2	12	2	0	5	2	1	0	3	0	1	3	2	3	1	5	1	2	3	5	2	2	3	5	7	2	7	3	1	0	3	6	1	0	5	5	4	1	3	3	5	3	4	3	3	2	3	6
HK41	8	4	21	3	5	8	12	4	3	5	2	7	5	6	4	3	9	7	3	2	7	3	6	3	5	16	3	6	8	4	6	4	4	6	8	9	7	4	2	8	3	5	5	1	11	5	5	2	6
HK42	4	5	14	3	1	1	4	7	6	6	5	4	5	2	5	8	6	5	0	6	1	5	3	1	12	7	4	10	8	5	2	5	3	4	4	5	2	5	3	3	5	7	3	5	10	2	2	4	5
HK43	12	5	14	5	3	5	4	4	4	3	2	3	2	2	3	5	7	8	1	5	3	5	3	4	9	8	3	5	14	1	2	7	7	4	18	2	4	3	3	2	6	8	5	5	6	7	3	5	5
HK44	2	0	7	5	3	4	4	1	1	3	0	5	5	2	4	3	6	0	1	1	3	1	1	1	2	8	0	6	1	0	0	0	5	3	0	3	1	1	3	3	3	2	2	2	6	0	1	0	0
HK45	3	3	7	6	2	5	5	2	0	3	1	2	1	8	1	3	3	4	2	4	0	2	4	7	4	15	2	4	7	0	2	2	6	3	0	3	1	3	4	4	1	2	1	2	13	2	2	1	2
HK46	4	0	5	4	2	3	6	5	1	1	0	5	3	0	4	4	1	6	1	5	2	2	0	3	5	3	2	5	11	3	1	2	4	3	1	8	3	2	0	3	1	3	0	0	9	4	1	0	1
HK47	0	0	3	0	0	1	6	0	0	3	0	2	0	1	2	0	0	2	2	0	1	1	1	1	0	7	0	4	2	0	0	0	1	2	0	0	3	1	0	3	0	2	0	0	2	0	3	0	2
HK48	17	13	24	8	12	6	14	11	16	18	37	22	18	11	13	34	13	8	21	24	20	10	9	14	14	21	21	16	20	30	12	9	6	12	25	16	8	21	10	19	15	22	11	12	15	18	17	9	9
HK49	6	0	4	2	4	3	5	0	3	2	0	1	2	1	2	0	4	1	3	0	1	1	2	1	0	11	2	5	6	0	1	3	3	3	0	4	4	1	1	4	3	3	2	1	4	0	1	1	3
HK50	6	7	6	3	2	4	7	4	3	10	1	7	5	6	3	5	1	5	3	4	5	5	5	5	8	13	3	5	11	3	0	3	8	6	2	7	1	4	5	6	1	6	3	3	11	4	2	3	0
[truncated: 951 more columns]
